# Supplementary material for: Subclinical Signs of Retinal Involvement in Hereditary Angioedema
Source: J Clin Med. 2021 Nov 19;10(22):5415. doi: 10.3390/jcm10225415 (PMC8618365; doi:10.3390/jcm10225415)
Supplement: Supplementary file 1 [file jcm-10-05415-s001.zip]

Archive with 1 entries (1 files):
- jcm-1425214-supplementary.pdf
